# Supplementary material for: Obesity increases genomic instability at DNA repeat-mediated endogenous mutation hotspots
Source: Nat Commun. 2024 Jul 23;15:6213. doi: 10.1038/s41467-024-50006-8 (PMC11266421; doi:10.1038/s41467-024-50006-8)
Supplement: Supplementary file 4 — Supplementray Data 1 [file 41467_2024_50006_MOESM4_ESM.xlsx]

## Sheet: Sheet1
	Supplementary Data 1. Mutation spectra of mutation-reporter DNA from liver tissue.
	Groups	Transitions		Transversions		Single-base deletions		Small deletions		Large deletions
		Type	Base pair position	Type	Base pair position	Type	Base pair position	Type	Base pair position	Type	Base pair position
	B-DNA mice on CD			A to C	736					3000-4000 bp	685-4117, 686-4117 (3), 686-4176, 698-4452 (2), 707-4450 (8), 721-4123, 724-4119 (8), 743-4125, 743-4125, 744-4124, 747-4122 (3), 758-4123 (4), 828-4118 (2), 855-4120 (3), 889-4123, 890-4121 (2), 977-4122 (2)
				G to T	976
	H-DNA mice on CD			-	-	G	925, 962, 965, 976	CGATCG	1368-1373	3000-3500 bp	673-4206, 718-4120 (2), 728-4407 (2), 772-4120 (2), 858-4121, 862-4121 (2), 862-4553 (2), 945-4120, 1006-4353 (31)
	B-DNA mice on HFD	-	-	-	-	-	-	-	-	3000-4000 bp	651-4120 (2), 658-4125 (2), 666-4121 (6), 675-4118, 676-4121, 678-4125, 718-4120, 724-4119 (4), 790-4120 (7), 816-4122 (3), 928-4118, 932-4118 (7), 937-4121 (2), 977-4122 (4), 772-4315 (4), 707-4450 (2)
	H-DNA mice on HFD	G to A	711	C to G	661 (2)	C	970 (2)	CAT	1052-1054	3000-4000 bp	651-4120, 715-4120, 718-4120, 855-4113 (2), 1006-4353 (25), 862-4121, 948-4188, 975-4536, 1094-4118, 663-4290, 866-4576 (2), 975-4536, 665-4204
				G to C	650	G	882 (2), 904,
						T	987
