# Supplementary material for: Obesity increases genomic instability at DNA repeat-mediated endogenous mutation hotspots
Source: Nat Commun. 2024 Jul 23;15:6213. doi: 10.1038/s41467-024-50006-8 (PMC11266421; doi:10.1038/s41467-024-50006-8)
Supplement: Supplementary file 5 — Supplementray Data 2 [file 41467_2024_50006_MOESM5_ESM.xlsx]

## Sheet: Sheet1
	Supplementary Data 2. Mutation spectra of mutation-reporter DNA from brain tissue.
	Groups	Transitions		Transversions		Single-base deletions		Small deletions		Large deletions
		Type	Base pair position	Type	Base pair position	Type	Base pair position	Type	Base pair position	Type	Base pair position
	B-DNA mice on CD	A to G	1105	G to C	650, 893,1264	G	981 (4)	AG	929-930	3000-4000 bp	641-4120 (3), 651-4120 (2), 658-4120, 728-4407 (3), 810-4120 (4), 906-4120 (9), 932-4118, 977-4122 (4), 1021-4121 (4), 1062-4123
		G to A	930, 963, 1284, 1340 (2)	G to T	304
		T to C	1116	T to G	931, 1018
	H-DNA mice on CD	-	-	-	-	-	-	-	-	3000-4000 bp	665-4204, 673-4206, 728-4407, 761-4285, 789-4311, 1006-4353 (33), 1006-4377, 948-4188, 1070-4118, 1040-4122,
	B-DNA mice on HFD	A to G	952, 1105	A to C	970	A	610, 964 (2)	-	-	3000-4000 bp	638-4121 (5), 641-4121 (2), 708-4123, 724-4119 (3), 816-4122 (2), 858-4121 (10), 890-4121 (3)
				C to G	924	G	951 (6), 954 (2)
				T to A	1018, 1099	T	926, 935 (5), 936
	H-DNA mice on HFD	-	-	-	-	C	970	-	-	3000-4500 bp	613-4552, 665-4204, 700-4460, 1-4954 (2), 910-4121, 945-4120 (2), 1006-4353 (36),1040-4122 (2)
