# Supplementary material for: Obesity increases genomic instability at DNA repeat-mediated endogenous mutation hotspots
Source: Nat Commun. 2024 Jul 23;15:6213. doi: 10.1038/s41467-024-50006-8 (PMC11266421; doi:10.1038/s41467-024-50006-8)
Supplement: Supplementary file 6 — Supplementray Data 3 [file 41467_2024_50006_MOESM6_ESM.xlsx]

## Sheet: Sheet1
	Supplementary Data 3. Mutation spectra of mutation-reporter DNA from testes tissue.
	Groups	Transitions		Transversions		Single-base insertions		Single-base deletions		Small deletions		Large deletions
		Type	Base pair position	Type	Base pair position	Type	Base pair position	Type	Base pair position	Type	Base pair position	Type	Base pair position
	B-DNA mice on CD							A	1341	AA	917-918	2000-4000 bp	665-4204 (2), 670-4122, 670-4123 (3), 723-4123 (3), 824-4121 (2), 855-4120 (5), 927-4121 (3)
		G to A	938, 963					G	882 (4), 1246, 1403	CG	908-909 (6)
								T	913 (2), 1013	GT	884-885 (4), 965-966
										TC	966-967 (3)
	H-DNA mice on CD	A to G	691, 1094 (3)	A to T	918 (2)			G	863 (2), 962 (2)	-	-	2000-4000 bp	658-4121 (3), 685-4117 (2), 707-4450 (3), 708-4123 (2), 724-4129 (5), 747-4122 (2), 758-4123 (2), 803-4121 (3), 809-4120 (5), 816-4122 (2), 998-4118 (3), 1046-4122, 1049-4122,
		G to A	744	G to T	832			T	862
	B-DNA mice on HFD	A to G	1105 (4), 1339	A to C	1040, 1050,	A	1341	A	917, 920			2000-4000 bp	665-4192, 696-4120 (2), 670-4123, 723-4123 (2), 855-4120 (2), 906-4120 (4), 927-4120, 1060-4123
		G to A	1340 (2)	G to C	840			G	951 (5), 954 (2), 1402, 1433	-	-
								T	896 (2), 899, 913, 946 (3), 966 (3)
	H-DNA mice on HFD	A to G	1482			-	-	C	1434, 1579			2000-4000 bp	641-4120, 651-4120, 658-4125 (2), 666-4121 (3), 676-4121, 686-4117, 707-4450, 708-4123 (4), 715-4120 (2), 726-4126 (2), 758-4123, 747-4122, 748-4123, 772-4315, 790-4120 (2), 810-4120 (2), 816-4122, 890-4121, 932-4118 (2), 937-4122 (6), 937-4123 (2), 947-4121, 948-4187, 1009-4585, 1010-4585, 1075-4120, 1094-4118
		T to C	966					G	893
