# Supplementary material for: Obesity increases genomic instability at DNA repeat-mediated endogenous mutation hotspots
Source: Nat Commun. 2024 Jul 23;15:6213. doi: 10.1038/s41467-024-50006-8 (PMC11266421; doi:10.1038/s41467-024-50006-8)
Supplement: Supplementary file 7 — Supplementray Data 4 [file 41467_2024_50006_MOESM7_ESM.xlsx]

## Sheet: Sheet1
	Supplementary Data 4. Oligonucleotides used in the study.
	Experiment	Primer name	Sequence (5’→ 3’)
	Sequence mutants	548	5’ GGT GAT GAC GGT GAA AAC CT 3’
	PCR amplification for NGS	Forward	5’ CGG CAT CAG AGC AGA TTG TA 3’
		Reverse	5’ AGT GAG CGC AAC GCA ATT A 3’
	LM-PCR	LM-PCR1	5’ CGT ACA TTC ACA ACG ATA GCG ACT GA 3’
		LM-PCR2	5’ GCT ATC GTT GTG AAT GTA CG 3’
		Lacleft 741	5’ ACA GAT GCG TAA GGA GAA AA 3’
	DNA modification landscape assay	Primer 1	5’-GCTATGACCATGATTACGCCAAG-3’
		Primer 2	5’-GATTACGCCAAGCTTGCATGCC-3’
		Barcode primer	5’-6-FAM CGGTG ACCCGG GAG ATC TGA ATT C-3’
		Primer 3	5’-CAGCTGGACGTCCGTACGTTC-3’
	DSB end-joining repair assay	Fluorophore tagged oligonucleotide	5’ ACA AGC GTA CCC CTA TAG GAG CAT ACT CT/iCy5/C TCA TAA GTC GTG TAG GAG GGT AGT CAG GTC GTC CGA GTG CAC TTC 3’
		5’-5’ compatible ends (5’CE)	5’ TTG TGA AGT GCA CTC GGA CGA CCT G ACT ACC CTC CTA CAC GAC TTA TGA GAG AGT ATG CTC CTA TAG GGG TAC GC 3’
		5’-5’ noncompatible ends (5’NCE)	5’ AAC AGA AGT GCA CTC GGA CGA CCT GAC TAC CCT CCT ACA CGA CTT ATG AGA GAG TAT GCT CCT ATA GGG GTA CGC 3’
